# Supplementary material for: Impact of Anti PD-1 Immunotherapy on HIV Reservoir and Anti-Viral Immune Responses in People Living with HIV and Cancer
Source: Cells. 2022 Mar 17;11(6):1015. doi: 10.3390/cells11061015 (PMC8946896; doi:10.3390/cells11061015)
Supplement: Supplementary file 1 [file cells-11-01015-s001.zip]

Archive with 1 entries (1 files):
- cells-1602303-supplementary.pdf
